# Supplementary material for: Tree mycorrhizal type regulates leaf and needle microbial communities, affects microbial assembly and co-occurrence network patterns, and influences litter decomposition rates in temperate forest
Source: Front Plant Sci. 2023 Nov 29;14:1239600. doi: 10.3389/fpls.2023.1239600 (PMC10716483; doi:10.3389/fpls.2023.1239600)
Supplement: Supplementary file 1 [file DataSheet_1.zip]

Archive with 2 entries (2 files):
- Supplementary Tables S2-5.XLSX
- Supplementary Figures and Tables.pdf
